# Supplementary material for: The First WHO International Standard for Harmonizing the Biological Activity of Bevacizumab
Source: Biomolecules. 2021 Oct 30;11(11):1610. doi: 10.3390/biom11111610 (PMC8615914; doi:10.3390/biom11111610)
Supplement: Supplementary file 1 [file biomolecules-11-01610-s001.zip]

Archive with 1 entries (1 files):
- biomolecules-1393592-supplementary.pdf
